# Supplementary material for: Commercial Free-Range Laying Hens’ Preferences for Shelters with Different Sunlight Filtering Percentages
Source: Animals (Basel). 2022 Jan 31;12(3):344. doi: 10.3390/ani12030344 (PMC8833566; doi:10.3390/ani12030344)
Supplement: Supplementary file 1 [file animals-12-00344-s001.zip]

Archive with 1 entries (1 files):
- animals-1517616-supplementary.pdf
